# Supplementary material for: Exploring the Link Between RSV Infection and Antibiotic Prescriptions in Older Adults: A Systematic Review
Source: Antibiotics (Basel). 2026 May 19;15(5):514. doi: 10.3390/antibiotics15050514 (PMC13203311; doi:10.3390/antibiotics15050514)
Supplement: Supplementary file 1 [file antibiotics-15-00514-s001.zip]

Archive with 1 entries (1 files):
- antibiotics-4296210-supplementary.pdf
